# Supplementary material for: In Vitro Cytotoxicity of D18 and Y6 as Potential Organic Photovoltaic Materials for Retinal Prostheses
Source: Int J Mol Sci. 2022 Aug 4;23(15):8666. doi: 10.3390/ijms23158666 (PMC9369111; doi:10.3390/ijms23158666)
Supplement: Supplementary file 1 [file ijms-23-08666-s001.zip]

Archive with 1 entries (1 files):
- ijms-1832763-supplementary.pdf
